# Supplementary material for: Evaluation of Dispersion Behavior and Practicality of PGPR@ZnO Nano-Hyperdispersant in DEHC
Source: Nanomaterials (Basel). 2026 Apr 12;16(8):455. doi: 10.3390/nano16080455 (PMC13118329; doi:10.3390/nano16080455)
Supplement: Supplementary file 1 [file nanomaterials-16-00455-s001.zip]

Archive with 1 entries (1 files):
- nanomaterials-4201302-supplementary.pdf
